# Supplementary material for: Genetic profile of scrapie codons 146, 211 and 222 in the PRNP gene locus in three breeds of dairy goats
Source: PLoS One. 2018 Jun 7;13(6):e0198819. doi: 10.1371/journal.pone.0198819 (PMC5991713; doi:10.1371/journal.pone.0198819)
Supplement: S1 Dataset — (XLSX) [file pone.0198819.s001.xlsx]

## Sheet: Sheet1
a/a	Breed	Genotype 146	Genotype 211	Genotype 222
1	Eghoria	NN	RR	QQ
2	Eghoria	NN	RR	QQ
3	Eghoria	NN	RR	QQ
4	Eghoria	NN	RR	QQ
5	Eghoria	NN	RR	QQ
6	Eghoria	NN	RR	QQ
7	Eghoria	NN	RR	QQ
8	Eghoria	NN	RR	QQ
9	Eghoria	NN	RR	QQ
10	Eghoria	NN	RR	QQ
11	Eghoria	NN	RR	QQ
12	Eghoria	NN	RR	QQ
13	Eghoria	NN	RR	QQ
14	Eghoria	NN	RR	QQ
15	Eghoria	NN	RR	QQ
16	Eghoria	NN	RR	QQ
17	Eghoria	NN	RR	QQ
18	Eghoria	NN	RR	QQ
19	Eghoria	NN	RR	QQ
20	Eghoria	NN	RR	QQ
21	Eghoria	NN	RR	QQ
22	Eghoria	NN	RR	QQ
23	Eghoria	NN	RR	QQ
24	Eghoria	NN	RR	QQ
25	Eghoria	NN	RR	QQ
26	Eghoria	NN	RR	QQ
27	Eghoria	NN	RR	QQ
28	Eghoria	NN	RR	QQ
29	Eghoria	NN	RR	QQ
30	Eghoria	NN	RR	QQ
31	Eghoria	NN	RR	QQ
32	Eghoria	NN	RR	QQ
33	Eghoria	NN	RR	QQ
34	Eghoria	NN	RR	QK
35	Eghoria	NN	RR	QQ
36	Eghoria	NN	RR	QQ
37	Eghoria	NN	RR	QQ
38	Eghoria	NN	RR	QQ
39	Eghoria	NN	RR	QQ
40	Eghoria	NN	RR	QQ
41	Eghoria	NN	RR	QQ
42	Eghoria	NN	RR	QQ
43	Eghoria	NN	RR	QQ
44	Eghoria	NN	RR	QQ
45	Eghoria	NN	RR	QQ
46	Eghoria	NN	RR	QQ
47	Eghoria	NN	RR	QQ
48	Eghoria	NN	RR	QQ
49	Eghoria	NN	RR	QQ
50	Eghoria	NN	RR	QQ
51	Eghoria	NN	RR	QQ
52	Eghoria	NN	RR	QQ
53	Eghoria	NN	RR	QQ
54	Eghoria	NN	RR	QQ
55	Eghoria	NN	RR	QQ
56	Eghoria	NN	RR	QQ
57	Eghoria	NN	RR	QQ
58	Eghoria	NN	RR	QK
59	Eghoria	NN	RR	QK
60	Eghoria	NN	RR	QQ
61	Eghoria	NN	RR	QQ
62	Eghoria	NN	RR	QQ
63	Eghoria	NN	RR	QQ
64	Eghoria	NN	RR	QQ
65	Eghoria	NN	RR	QQ
66	Eghoria	NN	RR	QQ
67	Eghoria	NN	RR	QK
68	Eghoria	NN	RR	QQ
69	Eghoria	NN	RR	QQ
70	Eghoria	NN	RR	QK
71	Eghoria	NN	RR	QQ
72	Eghoria	NN	RR	QQ
73	Eghoria	NN	RR	QQ
74	Eghoria	NN	RR	QQ
75	Eghoria	NN	RR	QQ
76	Eghoria	NN	RR	QQ
77	Eghoria	NN	RQ	QQ
78	Eghoria	NN	RR	QQ
79	Eghoria	NN	RR	QQ
80	Eghoria	NN	RR	QQ
81	Eghoria	NN	RR	QQ
82	Eghoria	NN	RR	QQ
83	Eghoria	NN	RR	QQ
84	Eghoria	NN	RR	QQ
85	Eghoria	NN	RR	QQ
86	Eghoria	NN	RR	QQ
87	Eghoria	NN	RR	QQ
88	Eghoria	NN	RR	QQ
89	Eghoria	NN	RR	QQ
90	Eghoria	NN	RR	QK
91	Eghoria	NN	RR	QQ
92	Eghoria	NN	RR	QQ
93	Eghoria	NN	RR	QQ
94	Eghoria	NN	RR	QQ
95	Eghoria	NN	RQ	QQ
96	Eghoria	NN	RR	QQ
97	Eghoria	NN	RR	QQ
98	Eghoria	NN	RR	QK
99	Eghoria	NN	RR	QQ
100	Eghoria	NN	RR	QQ
101	Eghoria	NN	RR	QQ
102	Eghoria	NN	RR	QQ
103	Eghoria	NN	RR	QQ
104	Eghoria	NN	RR	QQ
105	Eghoria	NN	RR	QQ
106	Eghoria	NN	RR	QQ
107	Eghoria	NN	RR	QQ
108	Eghoria	NN	RR	QQ
109	Eghoria	NN	RR	QK
110	Eghoria	NN	RR	QK
111	Eghoria	NN	RR	QQ
112	Eghoria	NN	RR	QQ
113	Eghoria	NN	RR	QQ
114	Eghoria	NN	RR	QQ
115	Eghoria	NN	RR	QQ
116	Eghoria	NN	RR	QQ
117	Eghoria	NN	RR	QQ
118	Eghoria	NN	RR	QK
119	Eghoria	NN	RR	QQ
120	Eghoria	NN	RR	QQ
121	Eghoria	NN	RR	QK
122	Eghoria	NN	RR	QQ
123	Eghoria	NN	RR	QQ
124	Eghoria	NN	RR	QQ
125	Eghoria	NN	RR	QK
126	Eghoria	NN	RR	QQ
127	Eghoria	NN	RR	QQ
128	Eghoria	NN	RQ	QK
129	Eghoria	NN	RR	QQ
130	Eghoria	NN	RR	QQ
131	Eghoria	NN	RR	QK
132	Eghoria	NN	RR	QQ
133	Eghoria	NN	RR	QQ
134	Eghoria	NN	RR	QQ
135	Eghoria	NN	RR	QK
136	Eghoria	NN	RR	QQ
137	Eghoria	NN	RR	QQ
138	Eghoria	NN	RQ	QQ
139	Eghoria	NN	RR	QQ
140	Eghoria	NN	RR	QQ
141	Eghoria	NN	RR	QQ
142	Eghoria	NN	RR	QQ
143	Eghoria	NN	RR	QK
144	Eghoria	NN	RR	QQ
145	Eghoria	NN	RR	QQ
146	Eghoria	NN	RR	QQ
147	Eghoria	NN	RR	QQ
148	Eghoria	NN	RR	QQ
149	Eghoria	NN	RR	QQ
150	Eghoria	NN	RR	QK
151	Eghoria	NN	RR	QQ
152	Eghoria	NN	RR	QQ
153	Eghoria	NN	RR	QK
154	Eghoria	NN	RR	QQ
155	Eghoria	NN	RR	QQ
156	Eghoria	NN	RR	QQ
157	Eghoria	NN	RR	QQ
158	Eghoria	NN	RR	QQ
159	Eghoria	NN	RR	QQ
160	Eghoria	NN	RR	QQ
161	Eghoria	NN	RR	QQ
162	Eghoria	NN	RR	QQ
163	Eghoria	NN	RR	QQ
164	Eghoria	NN	RR	QQ
165	Eghoria	NN	RR	QQ
166	Eghoria	NN	RR	QQ
167	Eghoria	NN	RQ	QQ
168	Eghoria	NN	RR	QQ
169	Eghoria	NN	RR	QQ
170	Eghoria	NN	RR	QQ
171	Eghoria	NN	RR	QQ
172	Eghoria	NN	RR	QQ
173	Eghoria	NN	RR	QK
174	Eghoria	NN	RR	QQ
175	Eghoria	NN	RR	QQ
176	Eghoria	NN	RR	QQ
177	Eghoria	NN	RR	QQ
178	Eghoria	NN	RR	QQ
179	Eghoria	NN	RR	QQ
180	Eghoria	NN	RR	QQ
181	Eghoria	NN	RR	QQ
182	Eghoria	NN	RR	QQ
183	Eghoria	NN	RR	QQ
184	Eghoria	NN	RR	QQ
185	Eghoria	NN	RR	QK
186	Eghoria	NN	RR	QQ
187	Eghoria	NN	RR	QQ
188	Eghoria	NN	RR	QQ
189	Eghoria	NN	RR	QQ
190	Eghoria	NN	RR	QQ
191	Eghoria	NN	RR	QQ
192	Eghoria	NN	RQ	QQ
193	Eghoria	NN	RR	QQ
194	Eghoria	NN	RR	QQ
195	Eghoria	NN	RR	QQ
196	Eghoria	NN	RR	QQ
197	Eghoria	NN	RR	QQ
198	Eghoria	NN	RR	QK
199	Eghoria	NN	RR	QQ
200	Eghoria	NN	RR	QQ
201	Eghoria	NN	RR	QQ
202	Eghoria	NN	RR	QQ
203	Eghoria	NN	RR	QQ
204	Eghoria	NN	RR	QQ
205	Eghoria	NN	RR	QQ
206	Eghoria	NN	RR	QQ
207	Eghoria	NN	RR	QQ
208	Eghoria	NN	RQ	QQ
209	Eghoria	NN	RR	QQ
210	Eghoria	NN	RR	QQ
211	Eghoria	NN	RR	QK
212	Eghoria	NN	RR	QQ
213	Eghoria	NN	RR	QQ
214	Eghoria	NN	RR	QQ
215	Eghoria	NN	RR	QQ
216	Eghoria	NN	RR	QQ
217	Eghoria	NN	RQ	QQ
218	Eghoria	NN	RR	QQ
219	Eghoria	NN	RR	QK
220	Eghoria	NN	RR	QQ
221	Eghoria	NN	RR	QQ
222	Eghoria	NN	RR	QQ
223	Eghoria	NN	RR	QQ
224	Eghoria	NN	RR	QQ
225	Eghoria	NN	RR	QQ
226	Eghoria	NN	RR	QQ
227	Eghoria	NN	RR	QQ
228	Eghoria	NN	RR	QQ
229	Eghoria	NN	RR	QK
230	Eghoria	NN	RR	QK
231	Eghoria	NN	RR	QQ
232	Eghoria	NN	RR	QQ
233	Eghoria	NN	RR	QQ
234	Eghoria	NN	RR	QQ
235	Eghoria	NN	RR	QQ
236	Eghoria	NN	RR	QQ
237	Eghoria	NN	RR	QQ
238	Eghoria	NN	RR	QQ
239	Eghoria	NN	RR	QQ
240	Eghoria	NN	RR	QQ
241	Eghoria	NN	RR	QQ
242	Eghoria	NN	RR	QQ
243	Eghoria	NN	RR	QQ
244	Eghoria	NN	RR	QQ
245	Eghoria	NN	RR	QQ
246	Eghoria	NN	RR	QK
247	Eghoria	NN	RR	QQ
248	Eghoria	NN	RR	QK
249	Eghoria	NN	RR	QK
250	Eghoria	NN	RR	QK
251	Eghoria	NN	RR	QQ
252	Eghoria	NN	RR	QK
253	Eghoria	NN	RR	QQ
254	Eghoria	NN	RR	QQ
255	Eghoria	NN	RR	QQ
256	Eghoria	NN	RR	QQ
257	Eghoria	NN	RR	QQ
258	Eghoria	ND	RR	QQ
259	Eghoria	NN	RR	QK
260	Eghoria	NN	RR	QQ
261	Eghoria	NN	RR	QQ
262	Eghoria	NN	RR	QQ
263	Eghoria	NN	RR	QQ
264	Eghoria	NN	RR	QQ
265	Skopelos	NN	RR	QQ
266	Skopelos	NN	RR	QQ
267	Skopelos	NN	RR	QQ
268	Skopelos	NN	RR	QQ
269	Skopelos	NN	RR	QQ
270	Skopelos	NN	RR	QQ
271	Skopelos	NN	RR	QQ
272	Skopelos	NN	RR	QQ
273	Skopelos	NN	RR	QQ
274	Skopelos	NN	RR	QQ
275	Skopelos	NN	RR	QQ
276	Skopelos	NN	RR	QQ
277	Skopelos	NN	RR	QQ
278	Skopelos	NN	RR	QQ
279	Skopelos	NN	RR	QK
280	Skopelos	NN	RR	QQ
281	Skopelos	NN	RR	QQ
282	Skopelos	NN	RR	QQ
283	Skopelos	NN	RR	QK
284	Skopelos	NN	RR	QQ
285	Skopelos	NN	RR	QK
286	Skopelos	NN	RR	QQ
287	Skopelos	NN	RR	QQ
288	Skopelos	NN	RR	QK
289	Skopelos	NN	RR	QQ
290	Skopelos	NN	RR	QQ
291	Skopelos	NN	RR	QQ
292	Skopelos	NN	RR	QQ
293	Skopelos	NN	RR	QQ
294	Skopelos	NN	RR	QK
295	Skopelos	NN	RR	QQ
296	Skopelos	NN	RR	QQ
297	Skopelos	NN	RR	QQ
298	Skopelos	NN	RR	QQ
299	Skopelos	NN	RR	QQ
300	Skopelos	NN	RR	QQ
301	Skopelos	NN	RR	QQ
302	Skopelos	NN	RR	QQ
303	Skopelos	NN	RR	QQ
304	Skopelos	NN	RR	QQ
305	Skopelos	NN	RR	QQ
306	Skopelos	NN	RR	QQ
307	Skopelos	NN	RR	QQ
308	Skopelos	NN	RR	QQ
309	Skopelos	NN	RR	QQ
310	Skopelos	NN	RR	QQ
311	Skopelos	NN	RR	QQ
312	Skopelos	NN	RR	QQ
313	Skopelos	NN	RR	QQ
314	Skopelos	NN	RR	QQ
315	Skopelos	NN	RR	QQ
316	Skopelos	NN	RR	QQ
317	Skopelos	NN	RR	QQ
318	Skopelos	NN	RR	QQ
319	Skopelos	NN	RR	QQ
320	Skopelos	NN	RR	QQ
321	Skopelos	NN	RR	QQ
322	Skopelos	NN	RR	QK
323	Skopelos	NN	RR	QQ
324	Skopelos	NN	RR	QQ
325	Skopelos	NN	RR	QQ
326	Skopelos	NN	RR	QQ
327	Skopelos	NN	RR	QQ
328	Skopelos	NN	RR	QQ
329	Skopelos	NN	RR	QQ
330	Skopelos	NN	RR	QQ
331	Skopelos	NN	RR	QQ
332	Skopelos	NN	RR	QQ
333	Skopelos	NN	RR	QQ
334	Skopelos	NN	RR	QQ
335	Skopelos	NN	RR	QK
336	Skopelos	NN	RR	QQ
337	Skopelos	NN	RR	QQ
338	Skopelos	NN	RR	QQ
339	Skopelos	NN	RR	QQ
340	Skopelos	NN	RR	QQ
341	Skopelos	NN	RR	QQ
342	Skopelos	NN	RR	QQ
343	Skopelos	NN	RR	QQ
344	Skopelos	NN	RR	QQ
345	Skopelos	NN	RR	QQ
346	Skopelos	NN	RR	QQ
347	Skopelos	NN	RR	QQ
348	Skopelos	NN	RR	QQ
349	Skopelos	NN	RR	QQ
350	Skopelos	NN	RR	QK
351	Skopelos	NN	RR	QQ
352	Skopelos	NN	RR	QQ
353	Skopelos	NN	RR	QQ
354	Skopelos	NN	RR	QQ
355	Skopelos	NN	RR	QQ
356	Skopelos	NN	RR	QQ
357	Skopelos	NN	RR	QQ
358	Skopelos	NN	RR	QQ
359	Skopelos	NN	RR	QQ
360	Skopelos	NN	RR	QQ
361	Skopelos	NN	RR	QQ
362	Skopelos	NN	RR	QQ
363	Skopelos	NN	RR	QQ
364	Skopelos	NN	RR	QQ
365	Skopelos	NN	RR	QQ
366	Skopelos	NN	RR	QQ
367	Skopelos	NN	RR	QK
368	Skopelos	NN	RR	QQ
369	Skopelos	NN	RR	QQ
370	Skopelos	NN	RR	QQ
371	Skopelos	NN	RR	QQ
372	Skopelos	NN	RR	QK
373	Skopelos	NN	RR	QQ
374	Skopelos	NN	RR	QQ
375	Skopelos	NN	RR	QQ
376	Skopelos	NN	RR	QQ
377	Skopelos	NN	RR	QQ
378	Skopelos	NN	RR	QQ
379	Skopelos	NN	RR	QK
380	Skopelos	NN	RR	QQ
381	Skopelos	NN	RR	QQ
382	Skopelos	NN	RR	QQ
383	Skopelos	NN	RR	QQ
384	Skopelos	NN	RR	QQ
385	Skopelos	NN	RR	QQ
386	Skopelos	NN	RR	QQ
387	Skopelos	NN	RR	QQ
388	Skopelos	NN	RR	QK
389	Skopelos	NN	RR	QK
390	Skopelos	NN	RR	QQ
391	Skopelos	NN	RR	QQ
392	Skopelos	NN	RR	QQ
393	Skopelos	NN	RR	QQ
394	Skopelos	NN	RR	QK
395	Skopelos	NN	RR	QQ
396	Skopelos	NN	RR	QK
397	Skopelos	NN	RR	QK
398	Skopelos	NN	RR	QQ
399	Skopelos	NN	RR	QK
400	Skopelos	NN	RR	QQ
401	Skopelos	NN	RR	QQ
402	Skopelos	NN	RR	QQ
403	Skopelos	NN	RR	QQ
404	Skopelos	NN	RR	QQ
405	Skopelos	NN	RR	QQ
406	Skopelos	NN	RR	QK
407	Skopelos	NN	RR	QQ
408	Skopelos	NN	RR	QQ
409	Skopelos	NN	RR	QQ
410	Skopelos	NN	RR	QQ
411	Skopelos	NN	RR	QQ
412	Skopelos	NN	RR	QK
413	Skopelos	NN	RR	QQ
414	Skopelos	NN	RR	QQ
415	Skopelos	NN	RR	QQ
416	Skopelos	NN	RR	QQ
417	Skopelos	NN	RR	QQ
418	Skopelos	NN	RR	QQ
419	Skopelos	NN	RR	QQ
420	Skopelos	NN	RR	QQ
421	Skopelos	NN	RR	QQ
422	Skopelos	NN	RR	QQ
423	Skopelos	NN	RR	QQ
424	Skopelos	NN	RR	QQ
425	Skopelos	NN	RR	QK
426	Skopelos	NN	RR	QQ
427	Skopelos	NN	RR	QQ
428	Skopelos	NN	RR	QQ
429	Skopelos	NN	RR	QQ
430	Skopelos	NN	RR	QQ
431	Skopelos	NN	RR	QQ
432	Skopelos	NN	RR	QQ
433	Skopelos	NN	RR	QQ
434	Skopelos	NN	RR	QK
435	Skopelos	NN	RR	QQ
436	Skopelos	NN	RR	QQ
437	Skopelos	NN	RR	QQ
438	Skopelos	NN	RR	QQ
439	Skopelos	NN	RR	QQ
440	Skopelos	NN	RR	QK
441	Skopelos	NN	RR	QQ
442	Skopelos	NN	RR	QQ
443	Skopelos	NN	RR	QQ
444	Skopelos	NN	RR	QQ
445	Skopelos	NN	RR	QQ
446	Skopelos	NN	RR	QQ
447	Skopelos	NN	RR	QQ
448	Skopelos	NN	RR	QQ
449	Skopelos	NN	RR	QQ
450	Skopelos	NN	RR	QQ
451	Skopelos	NN	RR	QQ
452	Skopelos	NN	RR	QK
453	Skopelos	NN	RR	QK
454	Skopelos	NN	RR	QQ
455	Skopelos	NN	RR	QQ
456	Skopelos	NN	RR	QQ
457	Skopelos	NN	RR	QQ
458	Skopelos	NN	RR	QQ
459	Skopelos	NN	RR	QQ
460	Skopelos	NN	RR	QQ
461	Skopelos	NN	RR	QQ
462	Skopelos	NN	RR	QQ
463	Skopelos	NN	RR	QQ
464	Skopelos	NN	RR	QQ
465	Skopelos	NN	RR	QQ
466	Skopelos	NN	RR	QQ
467	Skopelos	NN	RR	QQ
468	Skopelos	NN	RR	QQ
469	Skopelos	NN	RR	QQ
470	Skopelos	NN	RR	QQ
471	Skopelos	NN	RR	QQ
472	Skopelos	NN	RR	QQ
473	Skopelos	NN	RR	QQ
474	Skopelos	NN	RR	QQ
475	Skopelos	NN	RR	QQ
476	Skopelos	NN	RR	QQ
477	Skopelos	NN	RR	QQ
478	Skopelos	NN	RR	QQ
479	Skopelos	NN	RR	QQ
480	Skopelos	NN	RR	QQ
481	Skopelos	NN	RR	QQ
482	Skopelos	NN	RR	QQ
483	Skopelos	NN	RR	QQ
484	Skopelos	NN	RR	QK
485	Skopelos	NN	RR	QQ
486	Skopelos	NN	RR	QQ
487	Skopelos	NN	RR	QQ
488	Skopelos	NN	RR	QQ
489	Skopelos	NN	RR	QQ
490	Skopelos	NN	RR	QQ
491	Skopelos	NN	RR	QQ
492	Skopelos	NN	RR	QQ
493	Skopelos	NN	RR	QQ
494	Skopelos	NN	RR	QK
495	Skopelos	NN	RR	QQ
496	Skopelos	NN	RR	QQ
497	Skopelos	NN	RR	QQ
498	Skopelos	NN	RR	QQ
499	Skopelos	NN	RR	QQ
500	Skopelos	NN	RR	QQ
501	Skopelos	NN	RR	QQ
502	Skopelos	NN	RR	QK
503	Skopelos	NN	RR	QK
504	Skopelos	NN	RR	QQ
505	Skopelos	NN	RR	QK
506	Skopelos	NN	RR	QQ
507	Skopelos	NN	RR	QQ
508	Skopelos	NN	RR	QK
509	Skopelos	NN	RR	QQ
510	Skopelos	NN	RR	QQ
511	Skopelos	NN	RR	QK
512	Skopelos	NN	RR	QQ
513	Skopelos	NN	RR	QQ
514	Skopelos	NN	RR	QQ
515	Skopelos	NN	RR	QQ
516	Skopelos	NN	RR	QQ
517	Skopelos	NN	RR	QQ
518	Skopelos	NN	RR	QQ
519	Skopelos	NN	RR	QQ
520	Skopelos	NN	RR	QQ
521	Skopelos	NN	RR	QQ
522	Skopelos	NN	RR	QQ
523	Skopelos	NN	RR	QQ
524	Skopelos	NN	RR	QQ
525	Skopelos	NN	RR	QQ
526	Skopelos	NN	RR	QQ
527	Skopelos	NN	RR	QQ
528	Skopelos	NN	RR	QQ
529	Skopelos	NN	RR	QQ
530	Skopelos	NN	RR	QQ
531	Skopelos	NN	RR	QQ
532	Skopelos	NN	RR	QQ
533	Skopelos	NN	RR	QQ
534	Skopelos	NN	RR	QQ
535	Skopelos	NN	RR	QK
536	Skopelos	NN	RR	QK
537	Skopelos	NN	RR	QQ
538	Skopelos	NN	RR	QQ
539	Skopelos	NN	RR	QQ
540	Skopelos	NN	RR	QQ
541	Skopelos	NN	RR	QQ
542	Skopelos	NN	RR	QQ
543	Skopelos	NN	RR	QQ
544	Skopelos	NN	RR	QQ
545	Skopelos	NN	RR	QQ
546	Skopelos	NN	RR	QK
547	Skopelos	NN	RR	QQ
548	Skopelos	NN	RR	QQ
549	Skopelos	NN	RR	QQ
550	Skopelos	NN	RR	QQ
551	Skopelos	NN	RR	QQ
552	Damascus	NN	RR	QQ
553	Damascus	NN	RR	QQ
554	Damascus	NN	RR	QQ
555	Damascus	NN	RR	QQ
556	Damascus	NN	RR	QQ
557	Damascus	NN	RR	QQ
558	Damascus	NN	RR	QQ
559	Damascus	NN	RR	QQ
560	Damascus	NN	RR	QQ
561	Damascus	NN	RR	QQ
562	Damascus	NN	RR	QQ
563	Damascus	NN	RR	QQ
564	Damascus	NN	RR	QQ
565	Damascus	NN	RR	QQ
566	Damascus	NN	RR	QQ
567	Damascus	NS	RR	QQ
568	Damascus	NN	RR	QQ
569	Damascus	NN	RR	QQ
570	Damascus	NN	RR	QQ
571	Damascus	NN	RR	QQ
572	Damascus	NN	RR	QQ
573	Damascus	NN	RR	QQ
574	Damascus	NN	RR	QQ
575	Damascus	NN	RR	QQ
576	Damascus	NN	RQ	QQ
577	Damascus	NN	RR	QQ
578	Damascus	NN	RR	QQ
579	Damascus	NN	RR	QQ
580	Damascus	NN	RR	QQ
581	Damascus	NN	RR	QQ
582	Damascus	NS	RR	QQ
583	Damascus	NN	RR	QQ
584	Damascus	NN	RR	QQ
585	Damascus	NN	RQ	QQ
586	Damascus	NN	RR	QQ
587	Damascus	NN	RR	QQ
588	Damascus	NN	RR	QQ
589	Damascus	NN	RR	QQ
590	Damascus	NN	RR	QQ
591	Damascus	NN	RR	QQ
592	Damascus	NN	RQ	QQ
593	Damascus	NN	RQ	QQ
594	Damascus	NN	RR	QQ
595	Damascus	NN	RR	QQ
596	Damascus	NN	RR	QQ
597	Damascus	NN	RR	QQ
598	Damascus	NN	RR	QQ
599	Damascus	NN	RR	QQ
600	Damascus	NN	RR	QQ
601	Damascus	NN	RQ	QQ
602	Damascus	NN	RR	QQ
603	Damascus	NN	RR	QQ
604	Damascus	NN	RR	QQ
605	Damascus	NN	RR	QQ
606	Damascus	NN	RR	QQ
607	Damascus	NN	RQ	QQ
608	Damascus	NN	RR	QQ
609	Damascus	NN	RR	QQ
610	Damascus	NN	RQ	QQ
611	Damascus	SS	RR	QQ
612	Damascus	NN	RR	QQ
613	Damascus	NN	RR	QQ
614	Damascus	NN	RR	QQ
615	Damascus	NN	RR	QQ
616	Damascus	NN	RR	QQ
617	Damascus	NN	RR	QQ
618	Damascus	NN	RR	QQ
619	Damascus	NN	RQ	QQ
620	Damascus	NN	RR	QQ
621	Damascus	NN	RR	QQ
622	Damascus	NN	RR	QQ
623	Damascus	NN	RR	QQ
624	Damascus	NN	RR	QQ
625	Damascus	NN	RR	QQ
626	Damascus	NN	RR	QQ
627	Damascus	NN	RR	QQ
628	Damascus	NN	RR	QQ
629	Damascus	NN	RQ	QQ
630	Damascus	NN	RR	QQ
631	Damascus	NN	RR	QQ
632	Damascus	NN	RQ	QQ
633	Damascus	NN	RR	QQ
634	Damascus	NN	RR	QQ
635	Damascus	NN	RR	QQ
636	Damascus	NN	RR	QQ
637	Damascus	NN	RR	QQ
638	Damascus	NN	RR	QQ
639	Damascus	NN	RR	QQ
640	Damascus	NN	RQ	QQ
641	Damascus	NN	RR	QQ
642	Damascus	NN	RR	QQ
643	Damascus	NN	RR	QQ
644	Damascus	NN	RR	QQ
645	Damascus	NN	RR	QQ
646	Damascus	NN	RR	QK
647	Damascus	NN	RR	QQ
648	Damascus	NN	RR	QQ
649	Damascus	NN	RR	QQ
650	Damascus	NS	RR	QQ
651	Damascus	NN	RR	QQ
652	Damascus	NN	RR	QQ
653	Damascus	NN	RR	QQ
654	Damascus	NN	RR	QQ
655	Damascus	NN	RR	QQ
656	Damascus	NN	RR	QQ
657	Damascus	NN	RR	QQ
658	Damascus	NN	RR	QQ
659	Damascus	NN	RR	QQ
660	Damascus	NN	RR	QQ
661	Damascus	NN	RR	QQ
662	Damascus	NN	RR	QQ
663	Damascus	NN	RR	QQ
664	Damascus	NN	RR	QQ
665	Damascus	NN	RR	QQ
666	Damascus	NN	RR	QQ
667	Damascus	NN	RR	QQ
668	Damascus	NN	RR	QQ
669	Damascus	NS	RR	QQ
670	Damascus	NN	RR	QQ
671	Damascus	NN	RR	QQ
672	Damascus	NN	RR	QQ
673	Damascus	NN	RQ	QQ
674	Damascus	NN	RR	QQ
675	Damascus	NN	RR	QQ
676	Damascus	NN	RQ	QQ
677	Damascus	NN	RR	QQ
678	Damascus	NN	RR	QQ
679	Damascus	NS	RR	QQ
680	Damascus	NN	RR	QQ
681	Damascus	NN	RR	QQ
682	Damascus	NN	RR	QQ
683	Damascus	NN	RR	QQ
684	Damascus	NS	RR	QQ
685	Damascus	NN	RR	QQ
686	Damascus	NN	RR	QQ
687	Damascus	NN	RR	QQ
688	Damascus	NN	RR	QQ
689	Damascus	NN	RR	QQ
690	Damascus	NN	RR	QQ
691	Damascus	NN	RR	QQ
692	Damascus	NN	RR	QQ
693	Damascus	NN	RR	QQ
694	Damascus	NN	RR	QQ
695	Damascus	NN	RR	QQ
696	Damascus	NS	RR	QQ
697	Damascus	NN	RR	QQ
698	Damascus	NN	RR	QQ
699	Damascus	NN	RR	QQ
700	Damascus	NN	RR	QQ
701	Damascus	NS	RR	QQ
702	Damascus	NN	RR	QQ
703	Damascus	NN	RR	QQ
704	Damascus	NN	RR	QQ
705	Damascus	NN	RR	QQ
706	Damascus	NS	RR	QQ
707	Damascus	NN	RR	QQ
708	Damascus	NN	RR	QQ
709	Damascus	NN	RR	QQ
710	Damascus	NN	RR	QQ
711	Damascus	NS	RR	QQ
712	Damascus	NN	RR	QQ
713	Damascus	NS	RR	QQ
714	Damascus	NN	RR	QQ
715	Damascus	NN	RR	QQ
716	Damascus	NN	RR	QQ
717	Damascus	NS	RR	QQ
718	Damascus	NN	RQ	QQ
719	Damascus	NN	RR	QK
720	Damascus	NN	RR	QQ
721	Damascus	NN	RR	QQ
722	Damascus	NN	RR	QQ
723	Damascus	NN	RR	QQ
724	Damascus	NN	RR	QQ
725	Damascus	NS	RR	QQ
726	Damascus	NS	RR	QQ
727	Damascus	NS	RR	QQ
728	Damascus	NS	RR	QQ
729	Damascus	NN	RR	QQ
730	Damascus	NN	RR	QQ
731	Damascus	NN	RR	QQ
732	Damascus	NN	RR	QQ
733	Damascus	NN	RR	QQ
734	Damascus	NN	RR	QQ
735	Damascus	NN	RR	QQ
736	Damascus	NS	RR	QQ
737	Damascus	NN	RR	QQ
738	Damascus	NN	RR	QQ
739	Damascus	NN	RR	QQ
740	Damascus	NS	RR	QQ
741	Damascus	NN	RR	QQ
742	Damascus	NS	RR	QQ
743	Damascus	NN	RR	QQ
744	Damascus	NN	RR	QQ
745	Damascus	NN	RR	QQ
746	Damascus	NS	RR	QQ
747	Damascus	NN	RR	QQ
748	Damascus	NS	RR	QQ
749	Damascus	NS	RR	QQ
750	Damascus	NN	RR	QQ
751	Damascus	NN	RR	QQ
752	Damascus	NN	RR	QQ
753	Damascus	NN	RR	QQ
754	Damascus	NN	RR	QQ
755	Damascus	NN	RR	QQ
756	Damascus	NS	RR	QQ
757	Damascus	NN	RR	QQ
758	Damascus	NN	RR	QQ
759	Damascus	NN	RR	QQ
760	Damascus	NN	RR	QQ
761	Damascus	NN	RR	QQ
762	Damascus	NN	RR	QQ
763	Damascus	NN	RR	QQ
764	Damascus	NS	RR	QQ
765	Damascus	NS	RR	QQ
766	Damascus	NN	RR	QQ
